# Supplementary material for: Plant–Microbes Interaction: Exploring the Impact of Cold-Tolerant Bacillus Strains RJGP41 and GBAC46 Volatiles on Tomato Growth Promotion through Different Mechanisms
Source: Biology (Basel). 2023 Jun 30;12(7):940. doi: 10.3390/biology12070940 (PMC10376619; doi:10.3390/biology12070940)
Supplement: Supplementary file 1 [file biology-12-00940-s001.zip]

Archive with 1 entries (1 files):
- biology-2435711-supplementary.pdf
